# Supplementary material for: Effect of Iron Deficiency on Right Ventricular Strain in Patients Diagnosed with Acute Heart Failure
Source: J Clin Med. 2025 Jul 22;14(15):5188. doi: 10.3390/jcm14155188 (PMC12347985; doi:10.3390/jcm14155188)
Supplement: Supplementary file 1 [file jcm-14-05188-s001.zip]

Archive with 1 entries (1 files):
- jcm-3691932-supplementary.pdf
